# Supplementary material for: The Effect of CDKN1A on the Expression of Genes Related to Milk Protein and Milk Fat Synthesis in Bovine Mammary Epithelial Cells
Source: Vet Sci. 2025 Jun 1;12(6):534. doi: 10.3390/vetsci12060534 (PMC12197750; doi:10.3390/vetsci12060534)
Supplement: Supplementary file 1 [file vetsci-12-00534-s001.zip]

Archive with 24 entries (20 files):
- Original images/
- Original images/PCR/
- Original images/PCR/Fig. 1.png
- Original images/PCR/Fig.1-A.png
- Original images/PCR/Fig.1-B.png
- Original images/PCR/Fig.1-C.png
- Original images/PCR/Fig.1-D.png
- Original images/PCR/Fig.1-E.png
- Original images/PCR/Fig.1-F1.png
- Original images/PCR/Fig.1-F2.png
- Original images/QPCR/
- Original images/QPCR/Fig. 2-A.tif
- Original images/QPCR/Fig. 2-B.tif
- Original images/QPCR/Fig. 2-C.png
- Original images/QPCR/Fig. 2.png
- Original images/QPCR/Fig. 3-A.tif
- Original images/QPCR/Fig. 3-B.tif
- Original images/WB/
- Original images/WB/ACACA.tif
- Original images/WB/ACTIN.tif
- Original images/WB/CD36.tif
- Original images/WB/CSN2.tif
- Original images/WB/CSN3.tif
- Original images/WB/OPN.tif
